# Supplementary material for: Relationship between lipid layer thickness, incomplete blinking rate and tear film instability in patients with different myopia degrees after small-incision lenticule extraction
Source: PLoS One. 2020 Mar 12;15(3):e0230119. doi: 10.1371/journal.pone.0230119 (PMC7067460; doi:10.1371/journal.pone.0230119)
Supplement: S1 Data — (XLS) [file pone.0230119.s001.xls]

## Sheet: Sheet1
age	gender	eye	SEQ	divide into groups	pre-LLT	pre-incomplete blink times	pre-blink rate	pre-incomplete blink rate	preTMH	preNIKBUTf	preNIKBUTav	pre-Location of the first tear film break-up point	pre CFS	preSI	preIOP	preOSDI	preFBUT	1w postLLT	1wpost incomplete blink times	1wpost total blink	1w postincomplete blink rate	1wpost TMH	1w post NIKBUTf	1w postNIKBUTav	1w post-Location of the first tear film break-up point	1w postCFS	1wpostIOP	1w post OSDI	1w postFBUT	1mo postLLT	1mo post incomplete blink times	1mopost total blink	1mo post incomplete blink rate	1mo postTMH	1mo post NIKBUTf	1mo postNIKBUTav	1mo post-Location of the first tear film break-up point	1mo post CFS	1mo post SI	1mo post IOP	1mo post OSDI	1mo post FBUT	3mo postLLT	3mopost incomplete blink times	3mopost total blink	3mo post incomplete blink rate	3mo post TMH	3mo post NIKBUTf	3mo postNIKBUTav
33	female	R	-3	1	51	3	12	0.25	0.16	10.96	15.42	≦6mm	0	3	16	6	10	37	3	3	1	0.15	3.95	6.89	≦6mm	0	9	6	7	30	4	5	0.8	0.16	6.5	6.5	≦6mm	0	3	9	10	3	45	7	7	1	0.17	6.69	10.04
33	female	L	-3	1	44	6	7	0.857143	0.1	6.12	6.39	≦6mm	0	3	15	8	6	40	6	7	0.857143	0.1	2.42	5.48	>6mm	0	10	6	8	41	4	5	0.8	0.13	3.06	3.06	≦6mm	0	5	9	10	4	42	5	9	0.555556	0.2	5.74	7.66
19	female	R	-1.75	1	51	2	9	0.222222	0.22	4.33	10.17	≦6mm	0	25	20	4	5	25	4	4	1	0.15	3.02	5.06	>6mm	0	10	8	5	40	3	5	0.6	0.2	3.06	6.01	>6mm	0	10	10	13	4	48	2	8	0.25	0.28	4.12	9.12
27	female	R	-3	1	45	3	6	0.5	0.27	14.53	17.86	≦6mm	0	10	17	6	10	22	5	5	1	0.19	3.24	16.77	>6mm	0	11	6	4	20	6	6	1	0.19	3.44	5.07	>6mm	0	5	8	10	4	43	2	12	0.166667	0.23	23.13	23.13
27	female	L	-3	1	47	3	8	0.375	0.27	9.94	14.18	≦6mm	0	11	16	6	6	28	5	6	0.833333	0.19	5.74	6.96	>6mm	0	10	6	6	45	2	5	0.4	0.2	6.5	15.67	>6mm	0	7	8	10	6	65	2	10	0.2	0.3	12.62	20.01
31	female	L	-2.75	1	100	0	7	0	0.16	7.26	12.86	≦6mm	0	30	19	4	11	46	1	1	1	0.15	4.32	5.42	≦6mm	0	10	8	8	50	3	4	0.75	0.23	6.96	6.96	≦6mm	0	5	13	10	7	86	3	8	0.375	0.23	23.23	23.23
38	female	R	-2.75	1	67	2	6	0.333333	0.28	3.19	4.69	>6mm	0	4	14	8	6	38	2	2	1	0.2	2.18	3.42	>6mm	0	11	13	5	43	3	5	0.6	0.22	2.68	3.34	>6mm	0	3	10	13	3	58	1	5	0.2	0.23	3.12	6.81
38	female	L	-3	1	51	4	7	0.571429	0.26	9.49	15.56	≦6mm	0	5	16	8	7	26	3	3	1	0.18	2.86	3.21	≦6mm	0	11	13	5	32	4	5	0.8	0.24	3.12	7.34	≦6mm	0	4	10	13	4	48	1	3	0.333333	0.28	5.16	5.53
28	male	R	-2.5	1	52	0	0	0	0.18	5.16	7.17	>6mm	0	5	16	6	5	29	4	4	1	0.17	3.82	5	≦6mm	0	16	8	5	31	3	5	0.6	0.18	4.59	6.6	≦6mm	0	6	13	10	5	49	3	12	0.25	0.25	5.08	6.27
28	male	L	-2.65	1	59	0	0	0	0.33	8.03	16.79	≦6mm	0	5	17	6	6	28	2	2	1	0.24	5.16	8.51	>6mm	0	13	8	5	35	4	5	0.8	0.18	8.99	10.37	≦6mm	0	10	10	10	6	52	1	7	0.142857	0.28	6.69	8.22
38	male	R	-3	1	82	0	8	0	0.33	2.87	7.81	≦6mm	0	25	18	4	9	35	5	6	0.833333	0.26	4.4	9.01	≦6mm	0	12	6	6	46	3	5	0.6	0.29	4.62	10.12	≦6mm	0	20	12	6	5	68	2	9	0.222222	0.3	10.9	18.55
38	male	L	-2.6	1	72	1	6	0.166667	0.24	17.21	22.25	≦6mm	0	10	18	6	6	28	5	5	1	0.19	2.93	9.82	≦6mm	0	12	6	5	41	4	5	0.8	0.21	6.5	17	≦6mm	0	18	12	6	6	66	2	6	0.333333	0.23	12.93	19.82
36	female	R	-1.75	1	43	2	5	0.4	0.33	5.54	6.39	≦6mm	0	2	14	8	5	29	5	5	1	0.19	3.44	5.24	>6mm	0	9	12	5	45	2	4	0.5	0.22	6.31	6.31	>6mm	0	5	5	10	5	47	2	6	0.333333	0.3	7.12	9.13
35	female	L	-3	1	47	2	13	0.153846	0.28	12.49	14.71	≦6mm	0	17	17	4	5	24	5	5	1	0.22	7.46	12.29	>6mm	0	9	8	7	46	3	6	0.5	0.2	9.75	10.78	>6mm	0	4	10	15	6	63	2	10	0.2	0.27	16.63	17.02
40	female	R	-3	1	40	6	12	0.5	0.22	6.69	12.08	≦6mm	0	11	16	10	3	21	3	3	1	0.2	3.57	14.36	≦6mm	0	12	8	2	31	4	5	0.8	0.23	4.4	7.57	>6mm	0	2	13	15	4	41	2	2	1	0.25	7.84	8.37
40	male	L	-2.85	1	36	6	7	0.857143	0.16	6.69	10.07	≦6mm	0	12	15	10	3	25	3	3	1	0.15	3.06	5.85	>6mm	0	12	15	4	30	4	5	0.8	0.13	3.38	9.32	>6mm	0	3	12	15	4	49	1	6	0.166667	0.2	5.48	8.35
32	female	R	-2.65	1	82	1	9	0.111111	0.24	7.2	10.61	≦6mm	0	5	15	8	8	38	7	8	0.875	0.17	3.25	4.19	>6mm	0	8	6	9	43	4	6	0.666667	0.19	6.69	10.04	>6mm	0	3	8	10	5	66	1	11	0.0909091	0.24	10.39	12.51
32	female	L	-2.75	1	95	3	10	0.3	0.27	5.74	7.66	≦6mm	0	19	15	6	10	42	3	4	0.75	0.23	4.87	4.97	≦6mm	0	9	6	7	59	2	4	0.5	0.24	7.66	7.66	>6mm	0	5	10	10	6	82	1	9	0.111111	0.27	6.31	6.69
20	female	L	-3	1	79	0	5	0	0.26	12.87	12.87	≦6mm	0	15	17	4	6	36	2	3	0.666667	0.15	6.5	7.87	≦6mm	0	10	8	7	46	1	3	0.333333	0.22	7.65	7.93	>6mm	0	8	10	13	5	68	1	6	0.166667	0.28	10.62	12.31
31	female	L	-3	1	100	0	9	0	0.28	8.09	8.09	≦6mm	0	7	17	4	6	41	7	8	0.875	0.19	2.48	3.91	>6mm	0	10	15	1	62	7	8	0.875	0.32	6.5	9.69	>6mm	0	3	11	10	4	100	0	13	0	0.47	8.79	10.92
34	female	R	-8.75	2	72	3	8	0.375	0.15	5.93	8.56	≦6mm	0	5	13	6	5	49	5	5	1	0.13	2.34	4.97	>6mm	0	12	10	3	52	6	8	0.75	0.18	2.55	5.06	>6mm	0	3	9	13	2	66	3	9	0.333333	0.22	2.93	8.49
34	female	L	-9	2	49	6	9	0.666667	0.27	7.07	13.07	>6mm	0	25	12	6	7	43	6	7	0.857143	0.22	2.68	4.3	>6mm	0	10	10	3	45	5	6	0.833333	0.23	4.18	5.54	>6mm	0	10	9	13	3	48	5	9	0.555556	0.24	5.03	7.19
37	male	L	-6.25	2	96	2	5	0.4	0.25	20.46	20.46	≦6mm	0	7	16	4	6	28	4	4	1	0.16	2.67	9.05	>6mm	0	10	6	2	54	0	2	0	0.19	4.15	14.15	>6mm	0	5		10	4	78	2	6	0.333333	0.22	13.28	15.41
18	male	R	-7.75	2	62	6	6	1	0.2	23.58	23.58	≦6mm	0	5	14	4	3	54	1	2	0.5	0.18	3.25	4.21	>6mm	0	10	8	7	61	1	8	0.125	0.2	3.25	11.26	>6mm	0	3	9	8	5	100	0	5	0	0.22	15.1	20.09
18	male	L	-7.75	2	89	3	3	1	0.2	10.01	15.98	>6mm	0	6	14	4	7	50	1	2	0.5	0.18	2.1	2.87	>6mm	0	8	8	6	55	1	4	0.25	0.18	4.78	14.91	>6mm	0	4	7	8	4	78	1	5	0.2	0.25	7.71	14.56
24	female	R	-6.75	2	50	3	6	0.5	0.21	14.59	16.31	>6mm	0	3	16	6	8	23	4	4	1	0.19	4.33	10.39	>6mm	0	10	10	2	39	3	5	0.6	0.2	5.54	6.8	>6mm	0	10	9	13	3	48	10	10	1	0.22	8.03	11.79
29	female	R	-8	2	52	2	6	0.333333	0.24	10.9	12	≦6mm	0	25	20	4	7	36	2	2	1	0.22	3.25	8.21	>6mm	0	9	6	3	45	3	3	1	0.22	7.07	10.52	≦6mm	0	12	10	10	2	50	1	6	0.166667	0.27	8.35	15.93
29	female	L	-7.85	2	64	4	7	0.571429	0.3	4.78	6.83	≦6mm	0	25	19	4	5	44	3	3	1	0.27	2.31	2.31	>6mm	0	10	6	2	47	3	4	0.75	0.23	3.23	4.51	>6mm	0	8	9	10	3	50	2	5	0.4	0.28	4.78	5.54
23	male	L	-7	2	52	0	4	0	0.19	4.59	6.48	≦6mm	0	15	17	4	5	22	2	2	1	0.15	2.12	5.16	>6mm	0	11	10	2	28	2	3	0.666667	0.2	2.38	7.1	>6mm	0	3	13	10	3	45	2	4	0.5	0.25	5.18	9.23
33	male	R	-6.6	2	46	0	3	0	0.22	4.33	4.33	≦6mm	0	5	19	8	4	20	3	3	1	0.2	2.1	2.87	>6mm	0	12	15	2	32	3	4	0.75	0.22	3.01	4.01	>6mm	0	5	13	15	3	41	1	5	0.2	0.15	4.97	7.02
33	male	L	-6.5	2	52	0	4	0	0.22	6.44	7.35	≦6mm	0	5	19	8	5	33	3	3	1	0.16	2	2.87	≦6mm	0	12	15	2	40	1	2	0.5	0.18	2.93	3.97	>6mm	0	3	14	15	3	45	1	5	0.2	0.25	7.25	9.37
36	female	L	-6	2	64	1	4	0.25	0.26	5.74	6.78	≦6mm	0	3	13	8	5	39	3	3	1	0.22	5.54	6.5	>6mm	0	6	15	2	48	2	4	0.5	0.24	6.16	8.23	>6mm	0	2	7	15	4	71	1	5	0.2	0.3	9.94	9.94
27	female	L	-6.35	2	94	1	4	0.25	0.25	8.16	10.12	≦6mm	0	25	16	4	6	35	3	3	1	0.19	2.48	8.2	>6mm	0	11	10	2	37	8	8	1	0.23	2.57	13.39	>6mm	0	15	8	15	3	100	0	4	0	0.24	4.53	6.23
27	female	L	-6.75	2	89	2	6	0.333333	0.27	5.16	9.21	>6mm	0	7	11	6	6	33	6	6	1	0.2	3.25	5.08	>6mm	1	12	13	2	47	4	5	0.8	0.24	5.35	6.12	>6mm	0	5	9	15	4	95	0	7	0	0.3	8.16	8.92
40	female	R	-8.75	2	35	5	5	1	0.27	7.65	8.86	≦6mm	0	3	17	8	6	21	2	2	1	0.23	3.44	7.89	>6mm	0	8	6	2	33	1	4	0.25	0.18	3.44	8.84	>6mm	0	2	9	15	2	38	4	4	1	0.23	9.94	14.34
40	female	R	-8.5	2	40	5	5	1	0.23	6.56	7.87	≦6mm	0	4	15	4	6	26	2	2	1	0.24	3.44	5.86	>6mm	0	8	6	2	37	1	2	0.5	0.23	3.76	7.82	>6mm	0	3	9	15	3	42	0	2	0	0.2	20.39	20.39
26	female	R	-6	2	100	1	10	0.1	0.19	8.79	10.71	>6mm	0	5	12	4	10	37	8	8	1	0.16	3.5	8.19	>6mm	0	10	6	2	43	7	9	0.777778	0.16	7.26	8.08	>6mm	0	5	11	10	3	73	0	9	0	0.16	10.45	17.01
26	female	L	-6.25	2	100	0	16	0	0.2	8.41	10.64	≦6mm	0	30	13	4	8	38	7	7	1	0.16	3	6.59	>6mm	0	10	6	2	44	11	13	0.846154	0.18	5.16	6.72	>6mm	0	15	11	8	3	100	0	10	0	0.27	8.03	11.07
29	female	R	-6.5	2	100	0	10	0	0.2	2.87	4.19	≦6mm	0	1	15	10	8	45	6	8	0.75	0.11	2.55	3.83	>6mm	0	9	6	3	60	1	5	0.2	0.18	2.68	2.95	>6mm	0	8	9	13	2	100	0	8	0	0.2	9.25	11.45
29	female	L	-6	2	78	1	9	0.111111	0.15	5.74	5.97	≦6mm	0	3	15	13	5	34	3	3	1	0.14	2.87	4.19	≦6mm	0	9	6	2	67	1	6	0.166667	0.15	3.76	6.04	>6mm	0	3	10	13	6	69	0	8	0	0.2	6.44	9.96
25	male	R	-7.25	2	85	0	4	0	0.4	11.66	15.26	≦6mm	0	7	16	6	6	47	2	2	1	0.19	2.29	2.95	>6mm	0	12	8	3	57	2	3	0.666667	0.24	5.54	5.54	>6mm	0	5	12	10	4	58	5	5	1	0.26	7.39	11.52
25	male	L	-7	2	98	0	8	0	0.24	7.26	17.65	≦6mm	0	6	15	6	7	48	3	3	1	0.15	3.44	5.93	>6mm	0	12	8	3	63	1	3	0.333333	0.2	4.72	6.13	>6mm	0	6	11	10	5	68	4	4	1	0.26	5.54	5.54
20	male	R	-7.65	2	64	1	11	0.0909091	0.22	23.23	23.23	W	0	10	13	8	5	28	6	7	0.857143	0.19	2.93	7.59	>6mm	0	10	8	3	44	3	8	0.375	0.22	3.39	8.27	>6mm	0	8	11	10	4	52	2	9	0.222222	0.24	12.17	19.07
20	male	L	-7.15	2	73	0	11	0	0.3	3.82	17.45	≦6mm	0	20	15	6	4	41	5	7	0.714286	0.18	2.87	6.89	>6mm	0	11	8	2	47	2	8	0.25	0.18	3.63	6.51	>6mm	0	10	10	10	2	97	0	6	0	0.27	11.79	19.55
25	female	R	-8.25	2	64	1	10	0.1	0.2	6.31	10.22	≦6mm	0	15	16	6	6	38	8	9	0.888889	0.13	5.54	9.89	≦6mm	0	10	10	2	39	1	3	0.333333	0.19	5.74	9.45	>6mm	0	10	9	13	3	52	1	4	0.25	0.24	7.39	8.27
25	female	L	-8.25	2	100	0	5	0	0.21	4.21	6.07	≦6mm	0	15	13	4	4	50	3	3	1	0.16	2.48	5.23	>6mm	0	9	10	7	53	1	3	0.333333	0.18	2.87	6.29	>6mm	0	12	9	13	3	97	0	4	0	0.18	8.98	8.98
39	female	R	-6.5	2	74	0	12	0	0.28	6.5	7.63	≦6mm	0	5	18	4	5	37	3	3	1	0.18	3.63	5.97	>6mm	0	11	10	3	47	2	5	0.4	0.26	3.88	13.35	>6mm	0	3	11	13	2	100	0	5	0	0.23	11.09	14.38
39	female	L	-6.1	2	56	1	8	0.125	0.23	9.56	9.56	≦6mm	0	8	18	4	7	29	1	2	0.5	0.22	3.25	6.57	>6mm	0	14	13	3	50	1	3	0.333333	0.23	4.46	7.4	>6mm	0	5	12	13	3	72	0	6	0	0.22	7.26	12.88
30	female	R	-6.75	2	57	8	8	1	0.26	12.04	14.82	>6mm	0	12	13	6	8	25	3	3	1	0.18	2.21	4.32	>6mm	0	6	8	2	27	6	6	1	0.22	2.74	8.14	>6mm	0	8	8	13	3	46	2	6	0.333333	0.22	7.58	9.24
30	female	L	-7	2	57	0	7	0	0.2	3.12	11.51	≦6mm	0	15	14	8	3	35	2	2	1	0.1	2.87	4.69	>6mm	0	5	10	3	48	2	5	0.4	0.13	3	3.4	>6mm	0	5	7	13	2	64	1	6	0.166667	0.23	3.06	19.71
36	female	R	-6	2	74	1	12	0.0833333	0.27	8.09	9.97	≦6mm	0	10	14	6	6	22	3	3	1	0.24	5.99	10.92	>6mm	0	11	10	2	38	1	4	0.25	0.23	6	7.58	>6mm	0	5	9	13	5	46	0	6	0	0.27	23.83	23.83
24	female	L	-6	2	57	0	8	0	0.22	7.65	7.65	≦6mm	0	7	13	10	5	30	3	4	0.75	0.2	3.12	7.2	>6mm	0	8	8	3	42	5	8	0.625	0.24	4.46	17.46	>6mm	0	5	10	13	4	97	1	11	0.0909091	0.24	8.6	10.13
38	female	R	-7.75	2	100	2	10	0.2	0.3	11.47	14.59	≦6mm	0	16	17	8	8	44	5	6	0.833333	0.18	4.01	4.55	>6mm	0	10	13	3	44	5	7	0.714286	0.2	6.31	7.99	>6mm	0	3	9	13	2	84	1	9	0.111111	0.22	8.48	8.48
23	male	R	-6.5	2	45	2	2	1	0.22	8.79	11.6	≦6mm	0	5	19	6	7	33	2	2	1	0.2	4.65	6.05	≦6mm	0	14	6	3	38	1	3	0.333333	0.2	6.82	8	>6mm	0	10	12	8	1	47	0	1	0	0.25	7.12	9.34
23	male	L	-7	2	72	1	4	0.25	0.26	8.79	12.65	≦6mm	0	5	19	6	6	30	4	4	1	0.14	6.69	8.41	>6mm	0	12	6	3	39	1	2	0.5	0.24	3.31	7.19	>6mm	0	15	12	8	2	68	1	7	0.142857	0.3	6.72	9.76
31	female	L	-7.5	2	86	1	10	0.1	0.26	7.46	7.46	≦6mm	0	10	12	8	6	41	8	8	1	0.2	2.49	5.58	>6mm	0	11	13	2	48	5	6	0.833333	0.24	7.65	10.79	>6mm	0	8	9	10	3	49	8	8	1	0.27	23.23	23.23
30	male	R	-6.75	2	100	1	6	0.166667	0.22	11.09	11.85	≦6mm	0	3	15	8	12	68	2	4	0.5	0.2	4.01	14.61	>6mm	0	11	10	4	75	0	6	0	0.22	6.5	18.47	>6mm	0	2	9	12	11	100	0	8	0	0.26	16.06	16.06
30	male	L	-7.25	2	100	0	11	0	0.3	4.97	7.75	≦6mm	0	2	14	8	12	69	1	2	0.5	0.22	4.4	6.51	>6mm	0	13	10	8	74	1	3	0.333333	0.24	4.75	18.6	>6mm	0	2	10	12	7	82	1	4	0.25	0.25	23.23	23.23
23	male	R	-7.15	2	92	1	7	0.142857	0.18	8.16	9.5	≦6mm	0	20	15	6	7	39	2	2	1	0.1	3.23	4.69	>6mm	0	10	15	3	43	1	4	0.25	0.23	3.19	5.95	>6mm	0	2	11	15	2	80	1	6	0.166667	0.18	3.89	8.12
23	male	R	-6.75	2	62	1	8	0.125	0.15	9.12	12.34	≦6mm	0	15	17	8	7	49	2	2	1	0.12	2.68	5.12	>6mm	0	11	15	2	57	2	5	0.4	0.2	3.38	8.08	>6mm	0	20	10	2	4	67	1	9	0.111111	0.22	5.35	6.88
37	male	R	-4.75	3	100	1	5	0.2	0.18	13.32	23.32	>6mm	0	5	15	6	12	25	2	2	1	0.16	4.4	17.63	≦6mm	0	13	6	3	45	1	3	0.333333	0.18	8.67	9.05	>6mm	0	3	10	10	4	85	1	4	0.25	0.2	11.32	12.31
19	female	L	-5.6	3	66	5	7	0.714286	0.18	8.03	14.86	≦6mm	0	20	19	4	6	32	6	6	1	0.14	2.61	3.28	>6mm	0	10	8	3	41	3	6	0.5	0.19	3.82	5.12	>6mm	0	12	11	13	4	58	6	8	0.75	0.2	4.97	8.46
24	female	L	-5.25	3	89	2	6	0.333333	0.21	3.82	6.61	≦6mm	0	3	15	8	3	25	4	4	1	0.19	3.25	12.88	>6mm	0	10	13	2	43	2	5	0.4	0.2	3.82	5.76	>6mm	0	2	9	13	2	100	2	6	0.333333	0.23	5.61	17.7
31	male	R	-5.25	3	60	1	6	0.166667	0.22	9.75	11.91	≦6mm	0	25	17	4	6	25	1	1	1	0.18	4.12	5.38	>6mm	0	10	8	3	38	3	5	0.6	0.24	4.59	4.94	>6mm	0	12	10	12	3	52	0	7	0	0.24	10.22	12.02
23	male	R	-5.5	3	63	3	3	1	0.18	12.81	19.75	>6mm	0	20	14	4	8	23	3	3	1	0.13	2.32	3.15	>6mm	0	8	8	2	26	2	4	0.5	0.16	4.46	6.72	>6mm	0	15	10	10	4	52	1	5	0.2	0.2	19.5	20.27
27	female	R	-5.5	3	100	6	6	1	0.18	7.39	10.5	≦6mm	0	8	13	6	10	37	5	5	1	0.23	5.54	7.69	>6mm	0	10	8	6	44	5	6	0.833333	0.26	6.88	13.25	>6mm	0	5	9	10	4	98	0	6	0	0.23	9.71	10.75
27	female	L	-5.1	3	89	1	9	0.111111	0.2	6.12	7.1	≦6mm	0	12	15	4	6	38	4	5	0.8	0.2	5.74	12.28	>6mm	0	10	8	6	41	3	6	0.5	0.22	6.12	7.1	≦6mm	0	6	9	10	3	69	6	6	1	0.19	5.74	14.82
21	female	R	-5.5	3	65	1	5	0.2	0.23	12.24	17	≦6mm	0	20	15	4	8	37	5	5	1	0.15	2.49	5.43	>6mm	0	10	8	2	42	2	3	0.666667	0.2	4.4	13.77	>6mm	0	25	9	12	3	78	1	6	0.166667	0.22	4.97	8.96
21	female	L	-4.75	3	100	0	9	0	0.24	9.75	9.75	≦6mm	0	20	17	4	10	22	4	4	1	0.2	7.26	8.83	>6mm	0	10	10	2	32	7	7	1	0.22	7.46	7.65	>6mm	0	25	10	12	3	37	3	3	1	0.24	13.19	14.03
35	female	R	-4.25	3	50	0	6	0	0.26	6.69	6.69	≦6mm	0	20	17	8	7	42	5	6	0.833333	0.2	4.59	18.93	≦6mm	0	10	10	6	44	5	7	0.714286	0.23	5.35	10.12	>6mm	0	8	10	13	4	55	2	6	0.333333	0.19	12.04	18.58
27	female	R	-4.5	3	100	1	8	0.125	0.16	7.71	7.71	≦6mm	0	5	17	8	7	23	5	5	1	0.15	4.21	6.56	≦6mm	0	10	8	3	46	6	6	1	0.12	4.78	6.72	>6mm	0	5	9	12	5	91	2	8	0.25	0.18	7.84	8.74
27	female	L	-4.25	3	95	0	9	0	0.2	15.46	23.32	W	0	19	19	6	8	27	5	5	1	0.2	3.44	4.56	≦6mm	0	9	10	3	53	4	5	0.8	0.2	4.59	6.16	>6mm	0	12	9	12	6	79	1	10	0.1	0.19	7.9	8.14
28	male	R	-5.5	3	53	6	10	0.6	0.24	11.8	21.8	≦6mm	0	16	18	4	5	26	4	4	1	0.18	2.87	3.76	>6mm	0	10	10	2	42	5	6	0.833333	0.19	3.19	7.73	>6mm	0	10	9	12	3	44	1	11	0.0909091	0.26	6.25	7.62
28	male	L	-5.25	3	45	4	6	0.666667	0.2	7.78	22.4	≦6mm	0	20	16	4	3	28	2	2	1	0.19	4.01	6.02	>6mm	0	10	10	3	41	1	5	0.2	0.22	5.61	10.89	>6mm	0	15	10	12	4	60	3	10	0.3	0.22	9.49	9.56
23	female	R	-5.25	3	100	0	7	0	0.22	12.62	15.21	≦6mm	0	15	16	4	13	59	0	6	0	0.18	5.74	7.31	≦6mm	0	9	8	8	70	6	6	1	0.13	6.12	7.64	>6mm	0	8	9	10	6	90	0	10	0	0.12	19.95	19.95
23	female	L	-5.35	3	91	1	2	0.5	0.18	12.32	23.32	W	0	10	17	4	8	45	1	1	1	0.16	5.35	7	>6mm	0	10	6	4	83	2	4	0.5	0.13	6.12	7.85	≦6mm	0	5	11	10	7	90	0	5	0	0.15	8.54	14.63
27	female	R	-5.6	3	66	1	7	0.142857	0.26	9.88	10.39	≦6mm	0	15	16	4	6	33	2	2	1	0.2	2.29	4.9	≦6mm	0		10	3	40	0	0	0	0.23	4.21	7.85	>6mm	0	8	9	15	3	70	0	4	0	0.24	5.36	8.92
27	female	R	-4.75	3	67	4	4	1	0.33	6.12	10.16	>6mm	0	12	14	4	6	46	4	4	1	0.19	1.91	1.91	>6mm	1	12	8	6	48	3	4	0.75	0.2	3.95	6.07	>6mm	1	5	12	10	5	58	1	5	0.2	0.3	7.28	11.12
32	female	R	-4.75	3	44	6	6	1	0.18	6.12	13.08	≦6mm	0	10	14	6	4	25	3	3	1	0.12	2.68	9.39	>6mm	0	10	10	2	34	6	7	0.857143	0.18	5.54	9.42	>6mm	0	10	10	13	3	38	7	9	0.777778	0.24	8.29	9.26
32	female	L	-4.75	3	45	8	9	0.888889	0.3	12.24	15.73	≦6mm	0	5	13	6	5	30	4	4	1	0.24	5.53	7.39	>6mm	0	11	10	4	37	0	0	0	0.23	9.94	13.16	>6mm	0	3	9	13	3	39	2	10	0.2	0.28	10.32	13.32
39	male	R	-4.25	3	45	0	4	0	0.28	6.31	7.17	>6mm	0	3	13	8	4	30	1	2	0.5	0.2	2.87	5.16	≦6mm	0	9	4	2	33	3	4	0.75	0.27	4.12	6.23	≦6mm	0	3	10	13	3	78	2	5	0.4	0.3	11.47	11.47
39	male	L	-4.25	3	45	0	4	0	0.28	6.31	7.17	≦6mm	0	3	13	8	4	30	2	2	1	0.2	2.87	5.16	≦6mm	0	9	4	2	33	3	4	0.75	0.27	4.12	6.23	≦6mm	0	3	12	13	3	78	0	5	0	0.3	11.47	11.47
29	female	R	-5.5	3	52	1	7	0.142857	0.22	5.54	7.61	≦6mm	0	5	19	6	4	22	5	5	1	0.18	2.1	2.32	>6mm	0	14	13	2	33	3	5	0.6	0.26	3.06	4.98	>6mm	0	3	11	13	2	63	0	5	0	0.19	8.03	8.41
29	female	L	-5.5	3	73	0	9	0	0.22	8.98	9.58	≦6mm	0	6	17	6	6	25	7	7	1	0.19	4.01	4.76	>6mm	0	14	10	3	41	2	6	0.333333	0.24	7.26	7.98	>6mm	0	3	11	13	4	87	1	8	0.125	0.23	9.05	9.05
27	male	R	-5.5	3	86	1	5	0.2	0.2	4.4	7.19	≦6mm	0	11	17	6	4	28	3	3	1	0.19	3.06	5.28	>6mm	0	10	8	2	39	5	5	1	0.23	4.72	7.55	>6mm	0	5	11	10	3	80	0	6	0	0.27	8.99	9.53
27	male	L	-5.25	3	72	2	10	0.2	0.22	5.61	8.41	>6mm	0	8	17	6	5	39	2	2	1	0.19	2.68	3.18	>6mm	0	12	10	2	59	2	3	0.666667	0.2	6.12	16.41	>6mm	0	5	10	15	6	100	0	7	0	0.26	10.91	23.16
26	female	R	-5.75	3	93	1	12	0.0833333	0.23	5.54	7.95	≦6mm	0	3	18	8	7	44	3	3	1	0.19	5.35	6.32	>6mm	0	9	6	6	44	6	6	1	0.22	7.52	8.64	≦6mm	0	2	8	8	3	49	8	8	1	0.27	14.02	14.75
26	female	L	-4.25	3	51	6	12	0.5	0.22	7.26	9.05	≦6mm	0	3	19	8	5	34	5	6	0.833333	0.2	1.44	8.16	>6mm	0	10	6	3	40	7	8	0.875	0.26	5.54	6.48	>6mm	0	3	9	8	3	45	1	9	0.111111	0.27	17.84	17.84
31	female	R	-5.25	3	54	6	8	0.75	0.34	10.13	11.28	≦6mm	0	6	16	4	7	38	6	7	0.857143	0.27	2.63	6.07	>6mm	0	9	8	2	39	4	8	0.5	0.27	4.4	7.49	>6mm	0	5	10	12	3	89	3	9	0.333333	0.3	8.97	18.66
25	male	R	-4.5	3	58	4	4	1	0.3	7.26	7.9	≦6mm	0	8	19	6	5	30	5	6	0.833333	0.18	7.01	9.91	≦6mm	0	12	10	4	35	6	9	0.666667	0.19	7.82	10.23	>6mm	0	5	14	13	5	64	9	10	0.9	0.27	17.91	21.51
25	male	L	-5.25	3	59	1	8	0.125	0.2	5.74	6.37	≦6mm	0	8	17	6	6	30	7	7	1	0.15	4.59	8.33	>6mm	0	13	10	3	41	5	9	0.555556	0.2	9.21	10.21	>6mm	0	5	14	13	3	54	1	9	0.111111	0.23	8.32	11.03
36	female	L	-5	3	69	3	11	0.272727	0.31	7.01	7.07	≦6mm	0	10	15	6	6	35	6	6	1	0	5.22	8.17	>6mm	0	11	10	4	45	2	6	0.333333	0.22	7.58	10.24	>6mm	0	8	11	13	5	55	1	7	0.142857	0.34	8.93	21.16
24	female	R	-5.75	3	34	3	9	0.333333	0.3	5.54	7.91	≦6mm	0	10	15	10	3	29	8	9	0.888889	0.19	3.25	5.06	>6mm	0	11	8	3	29	3	11	0.272727	0.22	3.31	9.01	>6mm	0	8	10	13	2	40	1	11	0.0909091	0.28	10.13	17.32
24	female	R	-5.65	3	84	1	7	0.142857	0.2	16.82	17.93	≦6mm	0	5	16	8	8	27	3	3	1	0.18	5.86	8.04	>6mm	0	7	10	3	44	4	4	1	0.18	3.57	9.69	>6mm	0	3	8	13	4	46	3	7	0.428571	0.2	8.86	16.4
24	female	L	-5.65	3	90	1	7	0.142857	0.27	7.46	10.66	≦6mm	0	6	18	4	8	29	5	5	1	0.14	3.57	13.1	>6mm	0	8	10	4	38	5	7	0.714286	0.14	3.89	5.03	>6mm	0	3	9	15	4	59	0	7	0	0.19	5.8	9.54
38	female	L	-5.75	3	89	1	10	0.1	0.26	8.6	9.24	≦6mm	0	8	19	8	7	31	5	6	0.833333	0.2	4.52	7.84	>6mm	0	11	10	3	37	3	6	0.5	0.24	4.97	9.16	>6mm	0	5	9	13	4	100	3	11	0.272727	0.24	5.16	6
20	female	R	-4.35	3	70	3	11	0.272727	0.29	7.84	8.38	≦6mm	0	15	17	6	5	36	3	3	1	0.18	3.25	5.75	≦6mm	0	12	15	3	42	2	4	0.5	0.21	5.93	12.89	≦6mm	0	10	10	13	3	65	0	5	0	0.25	7.69	10.12
28	female	R	-5.25	3	50	2	11	0.181818	0.15	5.16	6.45	≦6mm	0	15	20	4	9	48	5	7	0.714286	0.12	4.4	4.4	>6mm	0	10	8	6	58	2	9	0.222222	0.15	4.01	5.19	>6mm	0	10	9	13	6	95	0	9	0	0.18	4.78	6.8
28	female	L	-4.75	3	100	0	6	0	0.18	5.16	8.96	≦6mm	0	20	18	4	9	60	0	6	0	0.12	4.97	6.12	≦6mm	0	10	10	11	63	0	6	0	0.19	4.21	5.87	>6mm	0	12	10	13	6	90	0	13	0	0.19	7.71	10.09
31	female	R	-5.5	3	100	0	4	0	0.25	5.16	9.13	≦6mm	0	11	14	8	8	27	4	4	1	0.24	3.63	3.97	>6mm	0	9	12	3	39	1	5	0.2	0.26	8.41	10.11	>6mm	0	5	10	10	4	100	0	5	0	0.3	5.86	8.33
[truncated: 6 more columns]
